# Supplementary material for: Characterization of CK2, MYC and ERG Expression in Biological Subgroups of Children with Acute Lymphoblastic Leukemia
Source: Int J Mol Sci. 2025 Jan 26;26(3):1076. doi: 10.3390/ijms26031076 (PMC11817342; doi:10.3390/ijms26031076)
Supplement: Supplementary file 1 [file ijms-26-01076-s001.zip]

Archive with 1 entries (1 files):
- ijms-3335534-supplementary.pdf
